# Supplementary material for: Erratum: Variance estimation for effective coverage measures: A simulation study
Source: J Glob Health. 2021 Nov 15;11:01009. doi: 10.7189/jogh.11.01009 (PMC8576354; doi:10.7189/jogh.11.01009)
Supplement: Online Supplementary Document [file jogh-11-01009-s001.zip]

Archive with 4 entries (4 files):
- Appendix S6 Corrected.pdf
- ECvar_v4ProgramDesc.docx
- Fig5_cor.jpg
- prg_ECvar_v1_4.do
